# Supplementary material for: Current Treatment Options in Homozygous Familial Hypercholesterolemia
Source: Pharmaceuticals (Basel). 2022 Dec 31;16(1):64. doi: 10.3390/ph16010064 (PMC9863418; doi:10.3390/ph16010064)
Supplement: Supplementary file 1 [file pharmaceuticals-16-00064-s001.zip]

Archive with 1 entries (1 files):
- pharmaceuticals-2087609-supplementary.pdf
